# Supplementary material for: Evaluating Optical Properties of Mixed-Phase 2D MoSe2/Poly(vinyl alcohol) Nanocomposite Film
Source: Materials (Basel). 2024 Aug 23;17(17):4178. doi: 10.3390/ma17174178 (PMC11395827; doi:10.3390/ma17174178)
Supplement: Supplementary file 1 [file materials-17-04178-s001.zip]

Archive with 1 entries (1 files):
- materials-3125358-supplementary.pdf
